# Supplementary material for: An Experiment in Personalized Shopping for Optimal Health, with Integration of Nutrigenetics and Gut Microbiome Information
Source: Nutrients. 2026 May 12;18(10):1528. doi: 10.3390/nu18101528 (PMC13209603; doi:10.3390/nu18101528)
Supplement: Supplementary file 1 [file nutrients-18-01528-s001.zip]

Archive with 3 entries (3 files):
- FileS1.pdf
- FileS2.pdf
- FileS3.xlsx
